# Supplementary material for: TaxMapper: an analysis tool, reference database and workflow for metatranscriptome analysis of eukaryotic microorganisms
Source: BMC Genomics. 2017 Oct 16;18:787. doi: 10.1186/s12864-017-4168-6 (PMC5644092; doi:10.1186/s12864-017-4168-6)
Supplement: Supplementary file 1 — Validation taxa. Information on taxa used for evaluating the logistic regression model. (CSV 3 kb) [file 12864_2017_4168_MOESM1_ESM.csv]

Taxonomy1	Taxonomy2	Full_Taxonomy	Database	ID	Reference_included	Read_lengths
Hacrobia	Cryptophyta	Hacrobia; Cryptophyta; Cryptomonadales; Hemiselmis andersenii	MMETSP	MMETSP0043	no	50
Hacrobia	Haptophyta	Hacrobia; Haptophyta; Coccolithales; Coccolithus pelagicus ssp braarudi	MMETSP	MMETSP0164	no	50
Stramenopile	Bigyra	Stramenopiles; Bigyra; Bicosoecida; Bicosoecid sp.	MMETSP	MMETSP0115	no	50
Stramenopile	Chrysophyceae	Stramenopiles; Ochrophyta; Chrysophyceae; Epipyxis sp. PR26KG	NCBI	ERX1439833	no	100
Alveolata	Ciliophora	Alveolata; Ciliophora; Spirotrichea; Favella ehrenbergii	MMETSP	MMETSP0123	no	50
Alveolata	Cryptophyta	Alveolata; Dinophyceae; Peridiniales; Durinskia baltica	MMETSP	MMETSP0116	no	50
Rhizaria	Foraminifera	Rhizaria; Foraminifera; Rotaliida; Rosalina sp.	MMETSP	MMETSP0190	no	50
Rhizaria	Cercozoa	Rhizaria; Cercozoa; Chlorarachniophyceae; Partenskyella glossopodia	MMETSP	MMETSP1318	no	50
Archaeplastida	Chlorophyta	Archeplastida; Chlorophyta; Trebouxiophyceae; Picochlorum oklahomensis	MMETSP	MMETSP1161	no	50
Archaeplastida	Rhodophyta	Archeplastida; Rhodophyta; Compsopogonophyceae; Madagascaria erythrocladiodes	MMETSP	MMETSP1450	no	50
Amorphea	Amoebozoa	Amorphea; Amoebozoa; Stygamoeba; Stygamoeba regulata	MMETSP	MMETSP0447	no	50
Amorphea	Metazoa	Amorphea; Opistokonta; Metazoa; Eumetazoa; Gammerus pulex	unpublished data	unpublished data	no	100
Hacrobia	Cryptophyta	Hacrobia; Cryptophyta; Cryptomonadales; Cryptomonas paramecium	NCBI	SRX549021	no	100
Hacrobia	Haptophyta	Hacrobia; Haptophyta; Isochrysidaceae; Isochrysis aff. Galbana	NCBI	SRX262565	no	101
Alveolata	Ciliophora	Alveolata; Ciliophora; Colpodea; Colpoda aspera	NCBI	SRX849482	no	100
Archaeplastida	Chlorophyta	Archeplastida; Chlorophyta; Trebouxiophyceae; Trebouxia gelatinosa	NCBI	SRX330016	no	100
Excavata	Euglenozoa	Excavata; Discoba; Euglenozoa; Euglena gracilis	NCBI	SRX1090360	no	100
Alveolata	Chromerida	Alveolata; Chromerida; Chromera; Chromera velia	MMETSP	MMETSP0290	yes	50
Alveolata	Apicomplexa	Alveolata; Apicomplexa; Conoidasida; Lankesteria abbottii	MMETSP	MMETSP0372	yes	100
Alveolata	Ciliophora	Alveolata; Ciliophora; Intramacronucleata; Strombidium rassoulzadegani	MMETSP	MMETSP0449	yes	50
Alveolata	Dinophyceae	Alveolata; Dinophyceae; Gymnodiniales; Gymnodinium catenatum	MMETSP	MMETSP0784	yes	50
Archaeplastida	Glaucocystophyceae	Archaeplastida; Glaucocystophyceae; Cyanoptyche gloeocystis	MMETSP	MMETSP1086	yes	50
Archaeplastida	Rhodophyta	Archaeplastida; Rhodophyta; Bangiophyceae; Timspurckia oligopyrenoides	MMETSP	MMETSP1172	yes	50
Archaeplastida	Chlorophyta	Archaeplastida; Chlorophyta; Prasinophyceae; Picocystis salinarum	MMETSP	MMETSP0807	yes	100
Excavata	Euglenozoa	Excavata; Euglenozoa; Kinetoplastida; Neobodo designis	MMETSP	MMETSP1114	yes	50
Excavata	Heterolobosea	Excavata; Heterolobosea; Percolomonas cosmopolitus	MMETSP	MMETSP0758	yes	50
Hacrobia	Cryptophyta	Hacrobia; Cryptophyta; Pyrenomonadales; Guillardia theta	MMETSP	MMETSP0046	yes	100
Hacrobia	Haptophyta	Hacrobia; Haptophyta; Prymnesiophyceae; Coccolithales; Pleurochrysis carterae	MMETSP	MMETSP1136	yes	50
Rhizaria	Cercozoa	Rhizaria; Cercozoa; Filosa; Reticulofilosa; Chlorarachniophyta; Chlorarachnion reptans	MMETSP	MMETSP0109	yes	50
Rhizaria	Foraminifera	Rhizaria; Retaria; Foraminifera; Rotaliida ; Ammonia sp	MMETSP	MMETSP1384	yes	50
Stramenopile	Stramenopile Rest	Stramenopile; Ochrophyta; Dictyochophyceae; Pteridomonas danica	MMETSP	MMETSP0101	yes	50
Stramenopile	Chrysophyceae	Stramenopile; Ochrophyta; Chrysophyceae; Chromulina nebulosa	MMETSP	MMETSP1095	yes	50
Stramenopile	Bigyra	Stramenopile; Bigyra; Labyrinthista ; Aplanochytrium stocchinoi	MMETSP	MMETSP1346	yes	100
Stramenopile	Bacillariophyta	Stramenopile; Ochrophyta; Bacillariophyta; Coscinodiscophyceae; Cosconidiscus wailesii	MMETSP	MMETSP1066	yes	50
Amorphea	Amoebozoa	Amorphea; Amoebozoa; Lobosea; Discosea; Mayorella sp	MMETSP	MMETSP0417	yes	50
