# Supplementary material for: TaxMapper: an analysis tool, reference database and workflow for metatranscriptome analysis of eukaryotic microorganisms
Source: BMC Genomics. 2017 Oct 16;18:787. doi: 10.1186/s12864-017-4168-6 (PMC5644092; doi:10.1186/s12864-017-4168-6)
Supplement: Supplementary file 2 — Taxa contained in reference database. Information on taxa contained in reference database, including taxonomic affiliation, accession number and database. (CSV 14 kb) [file 12864_2017_4168_MOESM2_ESM.csv]

Taxonomy1	Taxonomy2	Full_Taxonomy	Database	ID
Alveolata	Apicomplexa	Alveolata; Apicomplexa; Aconoidasida; Plasmodium falciparum 3D7	NCBI	txid36329
Alveolata	Chromerida	Alveolata; Chromerida; Chromera; Chromera velia	MMETSP	MMETSP0290
Alveolata	Ciliophora	Alveolata; Ciliophora; Intramacronucleata; Euplotes focardii	MMETSP	MMETSP0205
Alveolata	Ciliophora	Alveolata; Ciliophora; Intramacronucleata; Paramecium tetraurelia	NCBI	txid412030
Alveolata	Dinophyceae	Alveolata; Dinophyceae; Gonyaulacales; Alexandrium tamarense	MMETSP	MMETSP0384
Alveolata	Dinophyceae	Alveolata; Dinophyceae; Gymnodiniales; Karena brevis	MMETSP	MMETSP0527
Alveolata	Perkinsea	Alveolata; Perkinsea; Perkinsus marinus	NCBI	txid 423536
Alveolata	Apicomplexa	Alveolata; Apicomplexa; Conoidasida; Lankesteria abbottii	MMETSP	MMETSP0372
Alveolata	Apicomplexa	Alveolata; Apicomplexa; Conoidasida; Neospora caninum	NCBI	txid29176
Alveolata	Apicomplexa	Alveolata; Apicomplexa; Aconoidasida; Babesia microti	NCBI	txid5868
Alveolata	Ciliophora	Alveolata; Ciliophora; Intramacronucleata; Pseudocohnilembus persalinus	NCBI	txid266149
Alveolata	Ciliophora	Alveolata; Ciliophora; Intramacronucleata; Platyophrya macrostoma	MMETSP	MMETSP0127
Alveolata	Ciliophora	Alveolata; Ciliophora; Intramacronucleata; Strombidium rassoulzadegani	MMETSP	MMETSP0449
Alveolata	Ciliophora	Alveolata; Ciliophora; Intramacronucleata; Mesodinium pulex	MMETSP	MMETSP0467
Alveolata	Ciliophora	Alveolata; Ciliophora; Intramacronucleata; Tiarina fusus	MMETSP	MMETSP0472
Alveolata	Ciliophora	Alveolata; Ciliophora; Postciliodesmatophora; Blepharisma japonicum	MMETSP	MMETSP1395
Alveolata	Dinophyceae	Alveolata; Dinophyceae; Dinophysiales; Dinophysis acuminata	MMETSP	MMETSP0797
Alveolata	Dinophyceae	Alveolata; Dinophyceae; Gonyaulacales; Ceratium fusus	MMETSP	MMETSP1074
Alveolata	Dinophyceae	Alveolata; Dinophyceae; Gonyaulacales; Crypthecodinium cohnii	MMETSP	MMETSP0325
Alveolata	Dinophyceae	Alveolata; Dinophyceae; Peridiniales; Brandtodinium nutriculum	MMETSP	MMETSP1462
Alveolata	Dinophyceae	Alveolata; Dinophyceae; Peridiniales; Heterocapsa arctica	MMETSP	MMETSP1441
Alveolata	Dinophyceae	Alveolata; Dinophyceae; Suessiales; Polarella glacialis	MMETSP	MMETSP1440
Alveolata	Dinophyceae	Alveolata; Dinophyceae; Oxyrrhinales; Oxyrrhis marina	MMETSP	MMETSP0468
Alveolata	Dinophyceae	Alveolata; Dinophyceae; Gymnodiniales; Gymnodinium catenatum	MMETSP	MMETSP0784
Alveolata	Dinophyceae	Alveolata; Dinophyceae; Noctilucales; Noctiluca scintillans	MMETSP	MMETSP0253
Alveolata	Chromerida	Alveolata; Chromerida; Vitrella; Vitrella brassicaformis	MMETSP	MMETSP1451
Archaeplastida	Chlorophyta	Archaeplastida; Chlorophyta; Prasinophyceae; Pyramimonas parkeae	MMETSP	MMETSP0059
Archaeplastida	Glaucocystophyceae	Archaeplastida; Glaucocystophyceae; Cyanoptyche gloeocystis	MMETSP	MMETSP1086
Archaeplastida	Rhodophyta	Archaeplastida; Rhodophyta; Rhodellophyceae; Rhodella maculata	MMETSP	MMETSP0167
Archaeplastida	Chlorophyta	Archaeplastida; Chlorophyta; Chlorophyceae; Chlamydomonas reinhardtii	NCBI	txid3055
Archaeplastida	Chlorophyta	Archaeplastida; Chlorophyta; Trebouxiphyceae; Chlorella variabilis	NCBI	txid554065
Archaeplastida	Streptophyta	Archaeplastida; Streptophyta; Embryophyta; Bryophyta; Physcomitrella patens	NCBI	txid 3218
Archaeplastida	Streptophyta	Archaeplastida; Streptophyta; Embryophyta; Tracheophyta; Genlisea aurea	NCBI	txid192259
Archaeplastida	Streptophyta	Archaeplastida; Streptophyta; Embryophyta; Tracheophyta; Populus trichocarpa	NCBI	txid3694
Archaeplastida	Streptophyta	Archaeplastida; Streptophyta; Embryophyta; Tracheophyta; Selaginella moellendorffii	NCBI	txid88036
Archaeplastida	Glaucocystophyceae	Archaeplastida; Glaucocystophyceae; Gloeochaete witrockiana	MMETSP	MMETSP0308
Archaeplastida	Rhodophyta	Archaeplastida; Rhodophyta; Bangiophyceae; Timspurckia oligopyrenoides	MMETSP	MMETSP1172
Archaeplastida	Rhodophyta	Archaeplastida; Rhodophyta; Compsopogonophyceae; Compsopogon coeruleus	MMETSP	MMETSP0312
Archaeplastida	Chlorophyta	Archaeplastida; Chlorophyta; Chlorodendrophyceae; Tetraselmis astigmatica	MMETSP	MMETSP0804
Archaeplastida	Chlorophyta	Archaeplastida; Chlorophyta; Chlorophyceae; Dunaliella tertiolecta	MMETSP	MMETSP1126
Archaeplastida	Chlorophyta	Archaeplastida; Chlorophyta; Chlorophyceae; Monoraphidium neglectum	NCBI	txid145388
Archaeplastida	Chlorophyta	Archaeplastida; Chlorophyta; Prasinophyceae; Picocystis salinarum	MMETSP	MMETSP0807
Archaeplastida	Chlorophyta	Archaeplastida; Chlorophyta; Prasinophyceae; Pycnococcus provasolii	MMETSP	MMETSP1316
Archaeplastida	Chlorophyta	Archaeplastida; Chlorophyta; Prasinophyceae; Nephroselmis pyriformis	MMETSP	MMETSP0034
Archaeplastida	Chlorophyta	Archaeplastida; Chlorophyta; Prasinophyceae; Prasinoderma coloniale	MMETSP	MMETSP0806
Archaeplastida	Chlorophyta	Archaeplastida; Chlorophyta; Prasinophyceae; Micromonas pusilla	MMETSP	MMETSP1402
Archaeplastida	Chlorophyta	Archaeplastida; Chlorophyta; Trebouxiphyceae; Coccomyxa subellipsoidea	NCBI	txid574566
Archaeplastida	Streptophyta	Archaeplastida; Streptophyta; Klebsormidium flaccidium	NCBI	txid131220
Excavata	Euglenozoa	Excavata; Euglenozoa; Euglenida; Eutreptiella gymnastica-like	MMETSP	MMETSP0809
Excavata	Euglenozoa	Excavata; Euglenozoa; Kinetoplastida; Leishmania donovani	NCBI	txid 5661
Excavata	Euglenozoa	Excavata; Euglenozoa; Kinetoplastida; Trypanosoma brucei gambiense DAL972	NCBI	txid679716
Excavata	Fornicata	Excavata; Fornicata; Diplomonadida; Giardia lamblia ATCC 50803	NCBI	txid184922
Excavata	Heterolobosea	Excavata; Heterolobosea; Naegleria gruberi	NCBI	txid744533
Excavata	Parabasalia	Excavata; Parabasalia; Trichomonadida; Trichomonas vaginalis G3	NCBI	txid412133
Excavata	Euglenozoa	Excavata; Euglenozoa; Kinetoplastida; Neobodo designis	MMETSP	MMETSP1114
Excavata	Fornicata	Excavata; Fornicata; Diplomonadida; Spironucleus salmonicida	NCBI	txid348837
Excavata	Heterolobosea	Excavata; Heterolobosea; Percolomonas cosmopolitus	MMETSP	MMETSP0758
Hacrobia	Cryptophyta	Hacrobia; Cryptophyta; Cryptomonadales; Guillardia theta	MMETSP	MMETSP0046
Hacrobia	Cryptophyta	Hacrobia; Cryptophyta; Goniomonadales; Goniomonas pacifica	MMETSP	MMETSP0107
Hacrobia	Cryptophyta	Hacrobia; Cryptophyta; Chryptomonadales; Rhodomonas abbreviata	MMETSP	MMETSP1101
Hacrobia	Cryptophyta	Hacrobia; Cryptophyta; Cryptomonadales; Cryptomonas curvata	MMETSP	MMETSP1050
Hacrobia	Haptophyta	Hacrobia; Haptophyta; Prymnesiophyceae; Isochrysidales; Emiliania huxleyi CCMP1516	NCBI	txid280463
Hacrobia	Haptophyta	Hacrobia; Haptophyta; Prymnesiophyceae; Prymnesiales; Prymnesium parvum	MMETSP	MMETSP0006
Hacrobia	Haptophyta	Hacrobia; Haptophyta; Prymnesiophyceae; Prymnesiales; Chrysochromulina polylepis	MMETSP	MMETSP0143
Hacrobia	Haptophyta	Hacrobia; Haptophyta; Pavlovaceae; Pavlovales; Pavlova sp.	MMETSP	MMETSP1139
Hacrobia	Haptophyta	Hacrobia; Haptophyta; Prymnesiophyceae; Isochrysidales; Isochrysis galbana	MMETSP	MMETSP0595
Hacrobia	Haptophyta	Hacrobia; Haptophyta; Prymnesiophyceae; Coccolithales; Pleurochrysis carterae	MMETSP	MMETSP1136
Hacrobia	Haptophyta	Hacrobia; Haptophyta; Prymnesiophyceae; Phaeocystales; Phaeocystis cordata	MMETSP	MMETSP1465
Rhizaria	Cercozoa	Rhizaria; Cercozoa; Filosa; Reticulofilosa; Chlorarachniophyta; Lotharella globosa	MMETSP	MMETSP0041
Rhizaria	Cercozoa	Rhizaria; Cercozoa; Filosa; Reticulofilosa; Chlorarachniophyta; Chlorarachnion reptans	MMETSP	MMETSP0109
Rhizaria	Foraminifera	Rhizaria; Retaria; Foraminifera; Rotaliida; Elphidium margaritaceum	MMETSP	MMETSP1385
Rhizaria	Foraminifera	Rhizaria; Retaria; Foraminifera; Monothalamids; Reticulomyxa filosa	NCBI	txid46433
Rhizaria	Foraminifera	Rhizaria; Retaria; Foraminafera; Miliolida; Sorites sp.	MMETSP	MMETSP0191
Rhizaria	Cercozoa	Rhizaria; Cercozoa; Endomyxa; Plasmodiophorida; Plasmodiophora brassicae	NCBI	txid37360
Rhizaria	Foraminifera	Rhizaria; Retaria; Foraminifera; Rotaliida ; Ammonia sp.	MMETSP	MMETSP1384
Stramenopile	Bacillariophyta	Stramenopile; Ochrophyta; Bacillariophyta; Fragilariophyceae; Asterionellopsis glacialis	MMETSP	MMETSP0713
Stramenopile	Bigyra	Stramenopile; Bigyra; Bicosoecida; Cafeteria roenbergensis	MMETSP	MMETSP0942
Stramenopile	Stramenopile Rest	Stramenopile; Ochrophyta; Eustigmatophyceae; Nannochloropsis gaditana	NCBI	txid72520
Stramenopile	Bigyra	Stramenopile; Bigyra; Labyrinthista; Schizochytrium aggregatum	MMETSP	MMETSP0962
Stramenopile	Stramenopile Rest	Stramenopile; Ochrophyta; Dictyochophyceae; Pteridomonas danica	MMETSP	MMETSP0101
Stramenopile	Stramenopile Rest	Stramenopile; Ochrophyta; Pelagophyceae; Pelagococcus subviridis	MMETSP	MMETSP0882
Stramenopile	Stramenopile Rest	Stramenopile; Ochrophyta; Raphidophyceae; Heterosigma akashiwo	MMETSP	MMETSP0894
Stramenopile	Stramenopile Rest	Stramenopile; Ochrophyta; Xanthophyceae; Vaucheria litorea	MMETSP	MMETSP0945
Stramenopile	Chrysophyceae	Stramenopile; Ochrophyta; Chrysophyceae; Chromulina nebulosa	MMETSP	MMETSP1095
Stramenopile	Chrysophyceae	Stramenopile; Ochrophyta; Chrysophyceae; Mallomonas sp.	MMETSP	MMETSP1167
Stramenopile	Bigyra	Stramenopile; Bigyra; Blastocystis; Blastocystis hominis	NCBI	txid12968
Stramenopile	Pseudofungi	Stramenopile; Pseudofungi; Peronosporales; Phytophthora sojae	NCBI	txid67593
Stramenopile	Pseudofungi	Stramenopile; Pseudofungi; Saprolegniales; Aphanomyces astaci	NCBI	txid112090
Stramenopile	Stramenopile Rest	Stramenopile; Ochrophyta; Phaeophyceae; Ectocarpus siliculosus	NCBI	txid2880
Stramenopile	Bigyra	Stramenopile; Bigyra; Labyrinthista; Aplanochytrium stocchinoi	MMETSP	MMETSP1346
Stramenopile	Pseudofungi	Stramenopile; Pseudofungi; Albuginales; Albugo candida	NCBI	txid65357
Stramenopile	Stramenopile Rest	Stramenopile; Ochrophyta; Pinguiophyceae; Phaeomonas parva	MMETSP	MMETSP1163
Stramenopile	Chrysophyceae	Stramenopile; Ochrophyta; Chrysophyceae; Paraphysomonas imperforata	MMETSP	MMETSP0103
Stramenopile	Chrysophyceae	Stramenopile; Ochrophyta; Chrysophyceae; Poterioochromonas malhamensis DS	NCBI	ERX1439824
Stramenopile	Chrysophyceae	Stramenopile; Ochrophyta; Chrysophyceae; Pedospumella encystans	NCBI	ERX1439827
Stramenopile	Chrysophyceae	Stramenopile; Ochrophyta; Chrysophyceae; Dinobryon sp. LO226KS	NCBI	ERX1439831
Stramenopile	Stramenopile Rest	Stramenopile; Ochrophyta; Dictyochophyceae; Dictyocha speculum	MMETSP	MMETSP1174
Stramenopile	Stramenopile Rest	Stramenopile; Ochrophyta; Pelagophyceae; Sarcinochrysis sp.	MMETSP	MMETSP1170
Stramenopile	Stramenopile Rest	Stramenopile; Ochrophyta; Pelagophyceae; Chrysoreinhardia sp.	MMETSP	MMETSP1164
Stramenopile	Stramenopile Rest	Stramenopile; Ochrophyta; Pelagophyceae; Aureococcus anophagefferens	NCBI	txid44056
Stramenopile	Bacillariophyta	Stramenopile; Ochrophyta; Bacillariophyta; Bacilarriophyceae; Nitschia punctata	MMETSP	MMETSP0744
Stramenopile	Bacillariophyta	Stramenopile; Ochrophyta; Bacillariophyta; Bacilarriophyceae; Amphora coffeaeformis	MMETSP	MMETSP0318
Stramenopile	Bacillariophyta	Stramenopile; Ochrophyta; Bacillariophyta; Bacilarriophyceae; Stauroneis constricta	MMETSP	MMETSP1352
Stramenopile	Bacillariophyta	Stramenopile; Ochrophyta; Bacillariophyta; Coscinodiscophyceae; Chaetoceros debilis	MMETSP	MMETSP0149
Stramenopile	Bacillariophyta	Stramenopile; Ochrophyta; Bacillariophyta; Coscinodiscophyceae; Corethron pennatum	MMETSP	MMETSP0169
Stramenopile	Bacillariophyta	Stramenopile; Ochrophyta; Bacillariophyta; Coscinodiscophyceae; Stephanopyxis turris	MMETSP	MMETSP0794
Stramenopile	Bacillariophyta	Stramenopile; Ochrophyta; Bacillariophyta; Coscinodiscophyceae; Cosconidiscus wailesii	MMETSP	MMETSP1066
Stramenopile	Bacillariophyta	Stramenopile; Ochrophyta; Bacillariophyta; Coscinodiscophyceae; Proboscia inermis	MMETSP	MMETSP0816
Stramenopile	Bacillariophyta	Stramenopile; Ochrophyta; Bacillariophyta; Coscinodiscophyceae; Thalassiosira gravida	MMETSP	MMETSP0492
Stramenopile	Bacillariophyta	Stramenopile; Ochrophyta; Bacillariophyta; Fragilariophyceae; Striatella unipunctata	MMETSP	MMETSP0800
Stramenopile	Bacillariophyta	Stramenopile; Ochrophyta; Bacillariophyta; Fragilariophyceae; Cyclophora tenuis	MMETSP	MMETSP0397
Stramenopile	Bacillariophyta	Stramenopile; Ochrophyta; Bacillariophyta; Mediophyceae; Triceratium dubium	MMETSP	MMETSP1175
Stramenopile	Bacillariophyta	Stramenopile; Ochrophyta; Bacillariophyta; Mediophyceae; Minutocellus polymorphus	MMETSP	MMETSP1070
Stramenopile	Bacillariophyta	Stramenopile; Ochrophyta; Bacillariophyta; Mediophyceae; Helicotheca tamensis	MMETSP	MMETSP1171
Stramenopile	Stramenopile Rest	Stramenopile; Ochrophyta; Bolidophyceae; Bolidomonas sp.	MMETSP	MMETSP1320
Amorphea	Amoebozoa	Amorphea; Amoebozoa; Conosa; Archamoeba; Entamoeba dispar	NCBI	txid46681
Amorphea	Amoebozoa	Amorphea; Amoebozoa; Lobosea; Discosea; Acanthamoeba castellanii	NCBI	txid5755
Amorphea	Amoebozoa	Amorphea; Amoebozoa; Conosa; Mycetozoa; Dictyostelium fasciculatum	NCBI	txid261658
Amorphea	Apusozoa	Amorphea; Apusozoa; Apusomonads; Amastigomonas sp.	NCBI	txid877559
Amorphea	Choanoflagellida	Amorphea; Opisthokonta; Choanoflagellida; Salpingoecidae; Monosiga brevicollis	NCBI	txid81824
Amorphea	Fungi	Amorphea; Opisthokonta; Fungi; Chytridiomycota; Batrachochytrium dendrobatidis	NCBI	txid109871
Amorphea	Fungi	Amorphea; Opisthokonta; Fungi; Cryptomycota; Rozella allomycis	NCBI	txid281847
Amorphea	Fungi	Amorphea; Opisthokonta; Fungi; Dikarya; Ascomycota; Saccharomyces cerevisiae	NCBI	txid4932
Amorphea	Fungi	Amorphea; Opisthokonta; Fungi; Dikarya; Basidiomycota; Cryptococcus gattii	NCBI	txid367775
Amorphea	Fungi	Amorphea; Opisthokonta; Fungi; Glomeromycota; Rhizophagus irregularis	NCBI	txid747089
Amorphea	Fungi	Amorphea; Opisthokonta; Fungi; Microsporidia; Encephalitozoon intestinalis	NCBI	txid876142
Amorphea	Metazoa	Amorphea; Opisthokonta; Metazoa; Eumetazoa; Arthropoda; Daphnia pulex	NCBI	txid6669
Amorphea	Opisthokonta Rest	Amorphea; Opisthokonta; Fonticula; Fonticula alba	NCBI	txid691883
Amorphea	Opisthokonta Rest	Amorphea; Opisthokonta; Ichthyosporea; Capsaspora owczarzaki	NCBI	txid192875
Amorphea	Amoebozoa	Amorphea; Amoebozoa; Lobosea; Discosea; Pessonella sp.	MMETSP	MMETSP0420
Amorphea	Amoebozoa	Amorphea; Amoebozoa; Lobosea; Discosea; Mayorella sp.	MMETSP	MMETSP0417
Amorphea	Amoebozoa	Amorphea; Amoebozoa; Lobosea; Stereomyxa; Stereomyxa ramosa	MMETSP	MMETSP0439
Amorphea	Amoebozoa	Amorphea; Amoebozoa; Lobosea; Tubulinea; Sexangularia sp.	MMETSP	MMETSP0437
Amorphea	Choanoflagellida	Amorphea; Opisthokonta; Choanoflagellida; Salpingoecidae; Salpingoeca rosetta	NCBI	txid946362
Amorphea	Metazoa	Amorphea; Opisthokonta; Metazoa; Eumetazoa; Nematodes; Caenorhabditis elegans	NCBI	txid6239
Amorphea	Metazoa	Amorphea; Opisthokonta; Metazoa; Eumetazoa; Nematodes; Trichinella murrelli	NCBI	txid144512
Amorphea	Metazoa	Amorphea; Opisthokonta; Metazoa; Eumetazoa; Arthropods; Metaseiulus occidentalis	NCBI	txid34638
Amorphea	Metazoa	Amorphea; Opisthokonta; Metazoa; Eumetazoa; Arthropods; Stegodyphus mimosarum	NCBI	txid175332
Amorphea	Metazoa	Amorphea; Opisthokonta; Metazoa; Eumetazoa; Cnidaria; Hydra vulgaris	NCBI	txid6087
Amorphea	Metazoa	Amorphea; Opisthokonta; Metazoa; Eumetazoa; Annelida; Capitella teleta	NCBI	txid283909
Amorphea	Metazoa	Amorphea; Opisthokonta; Metazoa; Eumetazoa; Rotifera; Adineta vaga	NCBI	txid104782
Amorphea	Metazoa	Amorphea; Opisthokonta; Metazoa; Eumetazoa; Mollusca; Biomphalaria glabrata	NCBI	txid6526
